# Supplementary material for: Sex-Specific Real-Life Profiling in Vedolizumab, Ustekinumab, and Tofacitinib Effectiveness in Ulcerative Colitis
Source: J Clin Med. 2025 Oct 22;14(21):7476. doi: 10.3390/jcm14217476 (PMC12609951; doi:10.3390/jcm14217476)
Supplement: Supplementary file 1 [file jcm-14-07476-s001.zip]

Archive with 1 entries (1 files):
- jcm-3926171-supplementary.pdf
